# Supplementary material for: Prevalence, Diagnosis, and Treatment of Ovarian Cysts in Bitches and Queens: A Meta-Analysis
Source: Animals (Basel). 2025 Sep 25;15(19):2800. doi: 10.3390/ani15192800 (PMC12524226; doi:10.3390/ani15192800)
Supplement: Supplementary file 1 [file animals-15-02800-s001.zip › Table S1.xlsx]

## Sheet: Sheet1
DOGS
Author, year	Akihara et al. 2007	Mir et al. 2013	Knauf et al. 2014	Knauf et al. 2018	Terra et al. 2025	Maya-Pulgarin et al. 2017	Walter et al. 2018	Ball et al. 2010	Tawfik et al. 2015	Younis et al. 2014	Total
No data	111	0	0	0	0	76	0	0	7	0	194
Bernese Mountain dog	0	1	2	0	0	0	2	0	0	0	5
English buldog	0	1	0	0	0	0	3	0	0	0	4
Golden retiever	0	1	3	2	0	0	3	2	0	0	11
Gordon Setter	0	1	0	0	0	0		0	0	0	1
Staffordshire Bullterrier	0	1	0	0	0	0	0	0	0	0	1
Labrador retierver	0	1	3	1	1	0	3	5	0	0	14
Leonberger	0	1	0	0	0	0	0	0	0	0	1
Lhassa apso	0	1	0	0	1	0	0	0	0	0	2
French bulldog	0	1	0	0	2	0	2	0	0	0	5
Poodle	0	1	0	0	0	0	1	0	0	0	2
Shiba inu	0	2	0	0	0	0	0	0	0	0	2
Welsh Corgi pembrocke	0	2	0	0	0	0	0	0	0	0	2
German sheperd	0	1	10	2	2	0	6	2	0	2	25
Jack russel terrier	0	1	0	0	0	0	1	0	0	0	2
Jpanese Spaniel	0	1	0	0	0	0	0	0	0	0	1
Presa canario	0	1	0	0	0	0	0	0	0	0	1
west highland terrier	0	1	2	1	0	0	1	0	0	0	5
petit basset griffon vendeen	0	1	0	0	0	0		0	0	0	1
Shetland sheperd	0	1	1	0	0	0	1	0	0	0	3
Old English sheepdog	0	0	1	1	0	0	0	0	0	0	2
Irish Setter	0	0	2	0	0	0	1	0	0	0	3
Kuvasz	0	0	1	1	0	0	0	0	0	0	2
Mix -breed	0	0	23	8	8	0	7	5	0	2	53
Airdale-Terrier	0	0	1	1	0	0	0	0	0	0	2
Landseer	0	0	2	1	0	0	0	0	0	0	3
Maltese	0	0	2	2	1	0	0	0	0	0	5
Rottweiler	0	0	2	0	0	0	0	1	0	1	4
Braque de Bourgogne	0	0	1	0	0	0	0	0	0	0	1
Hovawart	0	0	1	0	0	0	0	0	0	0	1
Chihuahua	0	0	1	0	0	0	0	0	0	0	1
Bouvier de Flanders	0	0	1	1	0	0	0	0	0	0	2
Cocker-Spaniel	0	0	1	0	1	0	0	0	0	0	2
Mastino	0	0	2	0	0	0	0	0	0	0	2
Cairn terrier	0	0	1	0	0	0	0	0	0	0	1
Scottish terrier	0	0	1	0	0	0	0	0	0	0	1
Pomeranian	0	0	1	0	0	0	1	0	0	0	2
Bullmastiff	0	0	1	0	0	0	0	0	0	0	1
Australian sheperd	0	0	1	0	0	0	2	0	0	0	3
Bouvier de flanders	0	0	1	0	0	0	0	0	0	0	1
Pekingese	0	0	1	0	0	0	0	0	0	0	1
Miniature schnautzer	0	0	1	0	0	0	0	0	0	0	1
Maountain Scenthound	0	0	1	0	0	0	0	0	0	0	1
German Wirehaired Pointer	0	0	1	0	0	0	1	0	0	0	2
Cavalier king charles spaniel	0	0	1	0	0	0	0	0	0	0	1
Shih tzu	0	0	0	0	2	0	0	0	0	0	2
Dachshund	0	0	0	0	2	0	1	0	0	0	3
Boxer	0	0	0	0	1	0	2	0	0	1	4
Doberman	0	0	0	0	1	0	1	0	0	0	2
Brasilian fila	0	0	0	0	1	0	0	0	0	0	1
Weimaraner	0	0	0	0	1	0	0	0	0	0	1
Yorkshire terrier	0	0	0	0	1	0	1	0	0	1	3
Flat coated retriever	0	0	0	0	0	0	1	0	0	0	1
Giant schnauzer	0	0	0	0	0	0	1	0	0	0	1
Bearded collie	0	0	0	0	0	0	0	0	0	0	0
Beagle	0	0	0	0	0	0	3	0	0	0	3
Rhodesian ridgeback	0	0	0	0	0	0	2	0	0	0	2
Irish terrier	0	0	0	0	0	0	1	0	0	0	1
Border collie	0	0	0	0	0	0	3	0	0	0	3
Husky	0	0	0	0	0	0	1	1	0	0	2
Saint bernard	0	0	0	0	0	0	1	1	0	0	2
Papillon	0	0	0	0	0	0	1	0	0	0	1
Miniature Pinscher	0	0	0	0	0	0	3	0	0	0	3
Newfoundland	0	0	0	0	0	0	1	0	0	0	1
Basenji	0	0	0	0	0	0	1	0	0	0	1
Dog de bordeaux	0	0	0	0	0	0	1	0	0	0	1
Small Münsterländer	0	0	0	0	0	0	1	0	0	0	1
Chowchow	0	0	0	0	0	0	1	0	0	0	1
Australian Kelpie	0	0	0	0	0	0	1	0	0	0	1
Malamute	0	0	0	0	0	0	1	0	0	0	1
Fox terrier	0	0	0	0	0	0	0	1	0	0	1
Griffon	0	0	0	0	0	0	0	0	0	3	3
Pitbull	0	0	0	0	0	0	0	0	0	2	2
CATS
Author, year	Binder et al. 2021	Ball et al. 2020	Tawfik et al. 2015	Younis et al. 2014	Gozer et al. 2023	Johnson et al. 2023
No data	0	0	28	0	31	70
Siamese	0	0	0	7	0	0
Persian	0	0	0	20	0	0
Mix-breed	0	0	0	9	0	0
Domestic longhair cat	0	2	0	0	0	0
Russian Blue	1	0	0	0	0	0
European	105	0	0	0	0	0
